# Supplementary material for: Epidemiological Studies of Children’s Gut Microbiota: Validation of Sample Collection and Storage Methods and Microbiota Analysis of Toddlers’ Feces Collected from Diapers
Source: Nutrients. 2022 Aug 12;14(16):3315. doi: 10.3390/nu14163315 (PMC9416069; doi:10.3390/nu14163315)
Supplement: Supplementary file 1 [file nutrients-14-03315-s001.zip]

Archive with 3 entries (2 files):
- nutrients-1777811-supplementary/
- nutrients-1777811-supplementary/nutrients-1777811-supplementary-figure.pdf
- nutrients-1777811-supplementary/nutrients-1777811-supplementary-table.pdf
